# Supplementary material for: Establishment of an in vitro model for analyzing mitochondrial ultrastructure in PRKN-mutated patient iPSC-derived dopaminergic neurons
Source: Mol Brain. 2021 Mar 23;14:58. doi: 10.1186/s13041-021-00771-0 (PMC7986497; doi:10.1186/s13041-021-00771-0)
Supplement: Supplementary file 1 — Additional file 1: Table S1. List of the primers used in this study. [file 13041_2021_771_MOESM1_ESM.xlsx]

## Sheet: Sheet1
Additional file 1: Table S1. List of the primers used in this study.
Primer	Sequence	Application
sgRNA-Target 1 forward	TTGGATCCGAAGTTCGACCCGTACACGCGTTTTAGAGCTAGAAATAGCA	sgRNA design
sgRNA-Target 2 forward	TTGGATCCGTGCGCTGAGTGCCATTGGCTGTTTTAGAGCTAGAAATAGCA	sgRNA design
Donor-Target 1/2 5′ arm forward	GACGGCCAGTGAATTTTCGACCCTGAGGCTGCG	Donor vector design
Donor-Target 1 5′ arm reverse	TGCCCTCAGCGAATTTGTACGGGTCGAACTTCACGG	Donor vector design
Donor-Target 2 5′ arm reverse	TGCCCTCAGCGAATTCAATGGCACTCAGCGCATGG	Donor vector design
Donor-Target 1 3′ arm forward	AACCTAGATCGGATCCGCTGGCCATCGACGTGC	Donor vector design
Donor-Target 2 3′ arm forward	AACCTAGATCGGATCGCTAGGTGCACGGCGTCC	Donor vector design
Donor-Target 1/2 3′ arm reverse	CAGTCGACGGGGATCAGACAGGCCCAGACCATCTGC	Donor vector design
TH-GFP check forward	ACTGCCTGTCTGAGGAGCCTGAGATTC	the detection of TH-GFP allele
TH-GFP check reverse	TTGCTGCGGATGATCTTGTCGGTGAAGATC	the detection of TH-GFP allele
Intact TH check forward	AGCTCTGAGCCACTGTGAAGGTGGAAAC	the detection of unedited allele
Intact TH check reverse	TGTTCCTCCATCCCTGTTTCTCTCAAG	the detection of unedited allele
Seq primer forward	TGACTCTACCCAAGGAACCCACCCAGCGTC	Sequencing
Seq primer reverse	TCTCGTCGCTCTCCATTCCGGAAG	Sequencing
